# Supplementary material for: Environmental changes define ecological limits to species richness and reveal the mode of macroevolutionary competition
Source: Ecol Lett. 2016 Jun 9;19(8):899–906. doi: 10.1111/ele.12626 (PMC4999050; doi:10.1111/ele.12626)
Supplement: Supplementary file 2 [file ELE-19-899-s002.csv]

dte	xt	yt	lnn	c11	opack	pack	d13rng	d13mn	sedrate
62	7	10	0.356674943938732	6.78017358046484	0.222222222222222	18	0.521950616161895	0.910457404430753	8.98469080316863
61	10	13	0.262364264467491	6.01835539864666	0.222222222222222	18	0.421226790048539	0.602236369941116	10.2834119158788
60	13	13	0	9.1647190350103	0.17719298245614	18.7	0.264058328723667	0.445216357954056	12.2510201011715
59	13	15	0.143100843640673	6.96926448955575	0.125506072874494	16.6	0.293998055535219	0.314677318185748	14.746178138713
58	15	16	0.0645385211375712	5.98108267137393	0.198076923076924	17.1	0.279605682656502	0.227865475298291	17.1836265678318
57	16	18	0.117783035656383	9.38744630773757	0.233333333333333	20.8	0.894666434308949	0.421389466838878	18.4162540405566
56	18	22	0.200670695462151	7.14017358046484	0.166666666666667	24	0.996984504826781	1.04518103113178	17.7322361596214
55	22	24	0.0870113769896297	6.29653721682848	0.181818181818182	22	0.521706783137159	1.3788773267886	15.0123467840099
54	24	26	0.0800427076735364	5.91562812591939	0.201623376623377	25.66	0.382394246696197	1.48519706494754	10.9204261272751
53	26	27	0.0377403279828471	6.84017358046484	0.117142857142857	29.7	1.68073608124197	1.00575478908374	6.72082525826397
52	27	28	0.0363676441708748	4.99290085319211	0.1	30	1.51428737846667	0.450840562061653	3.60777699769778
51	28	22	-0.241162056816888	6.31835539864666	0.102068965517241	29.4	0.874735339316057	0.0335718231877274	2.87816648363184
50	22	26	0.167054084663166	4.07108267137393	0.200731452455591	31.8	0.784334458813568	-0.356580478770546	4.94728858765154
49	26	28	0.0741079721537218	3.56510864539991	0.242424242424242	33	0.476783069397582	-0.476603792250035	9.07589622547562
48	28	32	0.133531392624523	4.28199176228302	0.222638146167558	33.3	0.632620252684021	-0.123453522536249	12.9644097202982
47	32	33	0.0307716586667537	2.75290085319211	0.176470588235294	34	0.554979946078857	0.242164426723586	14.3812350839358
46	33	34	0.0298529631496811	0.599537216828478	0.176470588235294	34	0.265804978739018	0.349607544655291	12.591822406638
45	34	41	0.187211542088146	2.1347190350103	0.176470588235294	34	0.448406027224575	0.201889368675263	8.47986014797539
44	41	43	0.0476280489892547	1.66653721682848	0.151596638655462	34.4	0.463812368554882	0.0308499995020837	3.97062611328431
43	43	41	-0.0476280489892546	1.1947190350103	0.114285714285714	35	0.489504120288681	0.0264254387379906	1.26935829640558
42	41	43	0.0476280489892547	1.20108267137393	0.114285714285714	35	0.556654137354684	0.0967277758256228	2.15596578570535
41	43	39	-0.0976384695639161	0.611991762283024	0.108571428571429	33	0.556654137354684	0.0720584723002238	6.58768236375408
40	39	37	-0.052643733485422	-0.332553692262429	0.1	30	0.320537429015758	0.0379975921565139	12.2150638335007
39	37	37	0	-1.35709914680788	0.1	30	0.70385277066114	0.250889960424952	17.1847011960078
38	37	36	-0.0273989741881144	-1.98073551044425	0.1	30	0.855101471598923	0.3238503415922	20.9093175486464
37	36	36	0	-1.65891732862607	0.115384615384615	26	0.757697044247182	0.142720482915507	22.9614250318108
36	36	33	-0.0870113769896298	-2.9652809649897	0.241379310344828	29	0.667140520157067	0.0540857119744577	23.4835474926391
35	33	32	-0.0307716586667537	-3.39437187408061	0.216180371352785	28.4	0.32672127691445	0.010315234407267	23.1664013426024
34	32	22	-0.374693449441411	-2.59073551044425	0.115384615384615	26	0.290443379691764	0.0787069984631588	23.3663195409143
33	22	23	0.0444517625708338	-2.06437187408061	0.105911680911681	25.2	0.550676954787964	0.133490837621335	25.5091895177612
32	23	21	-0.0909717782057268	-2.2452809649897	0.148148148148148	27	0.496602766373595	0.296923401329477	28.7298991562071
31	21	23	0.0909717782057268	-3.57255369226243	0.148148148148148	27	0.795282616203099	0.492216310177227	30.4637145433599
30	23	26	0.122602322092332	-2.93800823771698	0.143386243386243	27.9	0.795282616203099	0.397990054732527	28.5341660143297
29	26	26	0	-1.77619005589879	0.142857142857143	28	0.372663167578406	0.200656429773932	22.0345864572018
28	26	26	0	-2.29800823771698	0.138095238095238	29	0.587658250578283	0.103517300956396	12.6557886875789
27	26	27	0.0377403279828471	-3.04982641953516	0.133333333333333	30	0.739526756642916	-0.0854622360755275	3.73376837545112
26	27	27	0	-2.34800823771698	0.133333333333333	30	0.457913064693023	-0.268936862570666	-1.79555167869216
25	27	27	0	-1.98982641953516	0.133333333333333	30	0.620590515280869	-0.140013676270883	-2.4188588124216
24	27	25	-0.0769610411361283	-1.92255369226243	0.193333333333333	30	0.435767822171814	-0.0695111055100529	1.58831472707146
23	25	25	0	-1.18800823771698	0.168	29	0.360276276255858	-0.0609361483574147	8.36286813061355
22	25	27	0.0769610411361284	-0.992553692262431	0.04	25	0.53246876547931	-0.00658784485303296	15.6820061579183
21	27	28	0.0363676441708748	-1.7652809649897	0.04	25	0.846906928544539	0.194946816434304	21.0025307830003
20	28	27	-0.0363676441708748	-0.690735510444249	0.04	25	0.65939588365031	0.397138653790318	22.690728700952
19	27	27	0	-0.21346278317152	0.152909090909091	24.1	0.736774647423256	0.366685569867634	20.4248389414445
18	27	28	0.0363676441708748	-0.536190055898794	0.136363636363636	22	0.627751989300239	0.113977425396093	14.9242723031954
17	28	27	-0.0363676441708748	-1.15982641953516	0.136363636363636	22	0.396238595780649	0.0839251401496755	7.78016122523997
16	27	28	0.0363676441708748	-1.14437187408061	0.216083916083916	24.4	0.390773603576163	0.11094090234257	1.44985774011775
15	28	30	0.0689928714869514	-1.79073551044425	0.269230769230769	26	0.607753366262021	0.159590973790312	-0.74276139203738
14	30	32	0.0645385211375712	-3.20164460135334	0.193406593406593	27.2	1.12254492033346	0.489038677694438	1.23924020594254
13	32	31	-0.0317486983145803	-4.01255369226243	0.142857142857143	28	0.642954865015483	0.812563593499116	5.26098476550223
12	31	30	-0.0327898228229908	-3.6052809649897	0.0593406593406593	26.4	0.551436984458387	0.973000712116346	8.79427706791827
11	30	31	0.032789822822991	-3.03164460135334	0.0531135531135531	25.8	0.702439337531029	0.922152255811809	9.71211988929613
10	31	32	0.0317486983145803	-2.44891732862607	0.213809523809524	28.8	0.933130175829046	0.692204975457075	8.27297986036723
9	32	33	0.0307716586667537	-2.26891732862607	0.358666666666667	42	0.344573718463155	0.448844407770029	6.99700520739705
8	33	36	0.0870113769896297	-2.97800823771698	0.42	50	0.308747922095267	0.377081406870593	8.43104662642745
7	36	36	0	-3.6652809649897	0.42	50	0.423164597707938	0.414785109901581	13.8366280447361
6	36	43	0.177681177237452	-3.35709914680788	0.2055	48.8	0.939757614665677	0.344408976202673	22.2825583742784
5	43	39	-0.0976384695639161	-3.77709914680788	0.0392952127659574	47.15	1.03782297300488	0.0685902293764251	30.1007847673492
4	39	40	0.0253178079842898	-5.02891732862607	0.108643457382953	50.5	1.11120202209786	-0.0508928876346078	34.0316671078879
3	40	36	-0.105360515657826	-5.56437187408061	0.113781377665478	51.4	1.14418411720692	-0.435713022879562	33.6857735133028
2	36	31	-0.149531733970964	-7.11255369226243	0.116666666666667	60	0.672180726963858	-0.712454949447857	31.5227778706392
1	31	32	0.0317486983145803	-8.15546278317152	0.0682658569500675	55.4	0.760437492092731	-0.795058865119977	30.2458815075257
